# Supplementary material for: Potential Anti-Obesity, Anti-Steatosis, and Anti-Inflammatory Properties of Extracts from the Microalgae Chlorella vulgaris and Chlorococcum amblystomatis under Different Growth Conditions
Source: Mar Drugs. 2021 Dec 22;20(1):9. doi: 10.3390/md20010009 (PMC8781425; doi:10.3390/md20010009)
Supplement: Supplementary file 1 [file marinedrugs-20-00009-s001.zip]

Archive with 2 entries (2 files):
- Suplementary Figures.pdf
- Supplementary data file S3.cys
